# Supplementary material for: KChIP2 regulates the cardiac Ca2+ transient and myocyte contractility by targeting ryanodine receptor activity
Source: PLoS One. 2017 Apr 6;12(4):e0175221. doi: 10.1371/journal.pone.0175221 (PMC5383259; doi:10.1371/journal.pone.0175221)
Supplement: S1 Table — (XLSX) [file pone.0175221.s001.xlsx]

## Sheet: Sheet1
	Table 1: KChIP2 knock down reduces Ca2+ transient amplitude
	Individual data points contributing to the summary data for the Ca2+ transient amplitude, duration at 50% peak, and the time-to-peak
	Fig 1B	Indo-1 405/485			Fig 1C	control	kchip2 KD		Fig 1D	control	kchip2 KD
		control	kchip2 KD			196	326			65	42
		1.53	1.52			365	505			52	62
		1.17	0.93			235	421			55	39
		1.54	1.21			2.9	492			52	42
		1.02	0.76			231	192			33	62
		1.23	0.88			362	232			49	62
		0.91	1.3			241	352			32	62
		1.44	0.68			264	402			51	52
		0.83	1.15			375	323			33	52
		0.72	1.08			385	468			46	52
		1.1	0.69			372	411			50	36
		1.38	0.7			309	450			45	46
		1.1	0.5			264	355			29	49
		1.03	0.72			228	587			65	69
		1.01	0.86			359	461			48	43
		1.09	0.52			215	271			42	55
		0.76	0.6			200	313			55	49
		0.96	1.19
