# Supplementary material for: KChIP2 regulates the cardiac Ca2+ transient and myocyte contractility by targeting ryanodine receptor activity
Source: PLoS One. 2017 Apr 6;12(4):e0175221. doi: 10.1371/journal.pone.0175221 (PMC5383259; doi:10.1371/journal.pone.0175221)
Supplement: S2 Table — (XLSX) [file pone.0175221.s002.xlsx]

## Sheet: Sheet1
	Table 2: KChIP2 knock down reduces myocyte contractility
	Individual data points contributing to the summary data for fractional shortening, duration at 50% relaxation, and the time to peak contraction
	Fig 2B	control	kchip2 KD		Fig 2C	control	kchip2 KD		Fig 2D	control	kchip2 KD
		8.52273	4.44444			377	343			98	153
		8.72093	3.35196			343	268			112	177
		7.22892	5.08475			333	319			98	211
		4.34783	5.58659			326	380			119	211
		3.82514	5.05618			346	353			129	190
		2.90698	2.16216			421	194			139	166
		1.17647	1.6129			380	149			143	166
		1.19048	1.66667			367	177			126	149
		8.74317	2.7027			384	255			143	92
		1.65746	4.37158			356	265			136	105
		2.92398	1.60428			526	665			285	326
		4.7619	0			462	652			248	180
		5.81395	9.14286			533	251			210	129
		6.25	6.88623			370	251			153	177
		4.87805	6.70732			380	238			126	333
		6.53409	3.15789			441	699			155	401
		5.23256	3.74332			426	774			168	119
		7.30337	0			340	367			177	147
		2.82486	0			680	278			330	285
		9.53757	4.46927			475	224			190	170
		2.76243	6.57143			815	258			394	143
		4.67836	0			669	115			194	133
		5.45455	5.52486			482	604			211	129
		7.31707	2.80899			523	265			224	153
		10.5714	2.80899			629	251			140
		7.0122	3.42857			564	204			122
			3.91061				557
			4.79042				221
