# Supplementary material for: KChIP2 regulates the cardiac Ca2+ transient and myocyte contractility by targeting ryanodine receptor activity
Source: PLoS One. 2017 Apr 6;12(4):e0175221. doi: 10.1371/journal.pone.0175221 (PMC5383259; doi:10.1371/journal.pone.0175221)
Supplement: S3 Table — (XLSX) [file pone.0175221.s003.xlsx]

## Sheet: Sheet1
	Table 3: Reduced Ca2+ transients following KChIP2 KD are not associated with reduced SR Ca2+ load
	Individual data points contributing to the summary data for caffeine stimualtion to evaluate SR Ca2+ content
	Fig 3B	control	kchip2 KD
		0.889	0.976
		0.95	0.816
		0.645	1.18
		0.852	1.16
		0.948	0.856
		0.958	1.01
		1.18	0.841
		1.061	1.189
		0.977	0.93
		0.756	0.874
		1.067	1.058
		1.036	1.278
		0.972	0.611
