# Supplementary material for: KChIP2 regulates the cardiac Ca2+ transient and myocyte contractility by targeting ryanodine receptor activity
Source: PLoS One. 2017 Apr 6;12(4):e0175221. doi: 10.1371/journal.pone.0175221 (PMC5383259; doi:10.1371/journal.pone.0175221)
Supplement: S4 Table — (XLSX) [file pone.0175221.s004.xlsx]

## Sheet: Sheet1
	Table 4: KChIP2 KD is not associated with a change in expression in the major Ca2+ handling proteins
	Individual data points contributing to the summary data for immunoblot densitometry evaluating RyR, Serca2a, Pln, and NCX, normalized to GAPDH
	Fig 4B	Normalized RyR densitometry			Normalized Serca2a densitometry			Normalized Pln densitometry			Normalized NCX densitometry
		control	kchip2 KD		control	kchip2 KD		control	kchip2 KD		control	kchip2 KD
		1.79587	1.67283		1.90642	1.42285		2.57018	1.7013		0.591807	0.44455
		0.945399	0.756376		1.67536	1.37598		0.855833	0.675913		0.363157	0.272009
		1.17928	1.26346		2.40311	2.89253		1.32407	1.59985		0.873939	1.21546
		0.149215	0.231976					0.602987	0.479553
		0.469376	0.396318					0.475143	0.433812
