# Supplementary material for: KChIP2 regulates the cardiac Ca2+ transient and myocyte contractility by targeting ryanodine receptor activity
Source: PLoS One. 2017 Apr 6;12(4):e0175221. doi: 10.1371/journal.pone.0175221 (PMC5383259; doi:10.1371/journal.pone.0175221)
Supplement: S5 Table — (XLSX) [file pone.0175221.s005.xlsx]

## Sheet: Sheet1
	Table 5: KChIP2 KD results in a significant reduction in spark frequency
	Individual data points contributing to the summary data for Ca2+ spark recordings, including spark frequency, time-to-peak, spark decay time, and full width at half maximum
	Fig 5B	Spark frequency per cell			Fig 5C	Avg time-to-peak per cell			Fig 5D	Avg spark decay per cell			Fig 5E	Avg FWHM per cell
		control	kchip2 KD			control	kchip2 KD			control	kchip2 KD			control	kchip2 KD
		1.46204	4.30137			10.125	22.2105			16.4625	41.2832			2.27	2.70316
		3.34646	3.65175			13.5882	16.1176			20.8059	42.2759			2.34235	2.79765
		6.03254	6.84404			11.2941	16.5938			46.9609	117.157			2.20853	2.47438
		8.93234	4.62271			13.1667	13			25.2339	82.1394			2.66722	2.91588
		5.75747	2.3882			9.375	20.25			47.0116	44.4867			2.61656	2.57167
		5.81918	0.552344			12.1364	12.3333			78.7427	58.1183			3.04682	2.10667
		2.00096	1.24208			10	42.1667			62.519	188.686			2.48	1.77167
		15.1998	10.5763			11.0984	21.1111			38.421	31.7496			2.6877	2.42178
		6.19612	5.41583			11	11.64			52.4331	52.015			2.38514	2.62
		10.3714	0.396314			12.9762	7.5			40.8981	100.189			2.58571	2.275
		17.1129	1.8212			13.4444	8.33333			29.9195	58.9479			2.7739	2.27556
		33.347	6.31014			10.8182	11.5			22.4636	144.622			2.49162	3.06214
		2.87475	5.59327			17	11.3448			61.1219	102.46			2.0875	2.5831
		2.72242	0.222861			17.9333	24			78.0567	25.8256			2.66533	2.28
		8.23026	11.7013			13.3429	9.82353			48.0549	21.2384			2.51571	2.58912
		2.54091	3.55147			11.2	8.47368			31.197	7.39			2.402	2.59947
		13.546	0.201711			24.629	6			66.0416	27.6349			2.71661	2.02
		1.64666	2.78665			14.8889	36.8667			12.4544	17.27			2.55778	2.81533
		10.1859	0			13.0577	9.4186			62.2521	25.235			2.81673	3.08767
		13.1959	7.63332			17.2432	11.9315			31.3016	31.7433			3.08973	2.78918
		4.83793	13.9566			14.7917	13			48.9296	33.388			2.22333	2.4
		3.76378	0.405819			14.85	8			32.1475	30.0256			3.124	2.36333
		13.0416	0.670331			9.8	24.36			33.8146	58.1			2.8082	2.6908
		0	4.82607			11.8511	9.4375			35.1758	39.46			3.50021	2.90938
		9.0854	2.9594			12.44	8			53.5796	34.6026			2.2052	3.05818
		4.5864	2.28405			8.33333	15			25.8425	18.53			2.57167	3.54
		2.12269	0.398168			9.42857	19.85			26.4338	94.971			2.65349	2.794
		10.6538	3.92472			9.57778	8			26.3074	28.0643			2.98244	3.388
		17.2018	0.838954			13.7333	12.4			32.284	34.7122			2.41067	3.515
		3.24486	2.0656			14.6667	11.7143			23.6867	53.4643			2.53333	3.46257
		0.681462	0			29	10			52.825	70.9535			3.9825	2.82609
		0.85789	0			14.0588	15.8			19.5935	37.5193			2.70765	2.81633
		3.09147	8.47458			13.25	22.3333			50.8417	59.4735			3.66833	3.68389
		2.31544	4.40757			17.4571	9.21429			59.0489	14.3772			3.122	2.60214
		7.42674	0			9.65714	17			20.7089	22.6771			2.90486	2.32
		6.08837	6.75159			11.0426	7.88372			30.9666	84.1115			2.57191	1.8
		10.9004	3.24947			15.561	9.44737			25.3546	13.7696			2.73927	2.52974
		8.55036	5.215			8.5	13.4444			20.6148	17.2868			2.37881	2.67852
		9.86553	5.9			12.4909	5.4			28.4616	74.1959			2.65368	1.9616
		9.52714	12.1804			9.58974	7.23611			21.5097	17.4333			2.1859	2.20621
		6.80727	7.72			6.63636	14.8182			19.9664	21.1424			2.27606	2.40182
		7.23306	5.94659			16.6364	6.12195			19.5995	32.1191			2.13818	2.24524
		2.32158	4.47674			13.8627	6.2931			17.9782				2.44192	1.85759
		11.8541	5.27267			10.0806	10.2609			19.1789				1.97855	2.82696
		22.5611				9.51316								2.84974
		18.9415				8.07273								2.22636
		11.6142
