# Supplementary material for: KChIP2 regulates the cardiac Ca2+ transient and myocyte contractility by targeting ryanodine receptor activity
Source: PLoS One. 2017 Apr 6;12(4):e0175221. doi: 10.1371/journal.pone.0175221 (PMC5383259; doi:10.1371/journal.pone.0175221)
Supplement: S6 Table — (XLSX) [file pone.0175221.s006.xlsx]

## Sheet: Sheet1
	Table 6: KChIP2 KD associates with a relocalization of presenilin 1 away from sarcomeric structures
	Individual data points contributing to the summary data for presenilin 1 protein expression, distribution of staining within regions of interest for presenilin 1 and RyR, which also represents the averages and variance associated with those plots
	Fig 6B	Normalized Presenilin 1 densitometry					Fig 6E	Presenilin Plot Profile (avg per cell)																											Presenilin Plot Profile (avg per cell)
		control	kchip2 KD					control																											kchip2 KD
		0.447583	0.328149						cell1	cell2	cell3	cell4	cell5	cell6	cell7	cell8	cell9	cell10	cell11	cell12	cell13	cell14	cell15	cell16	cell17	cell18	cell19	cell20	cell21	cell22	cell23	cell24	cell25			cell1	cell2	cell3	cell4	cell5	cell6	cell7	cell8	cell9	cell10	cell11	cell12	cell13	cell14
		0.313702	0.293524					distance (µm)	intensity																										distance (µm)	intensity
		0.998355	0.521081					0	14.4028	9.1898	20.162	16.3009	22.2361	14.8102	15.8981	16.8056	19.2917	20.8657	28.3519	19.1481	26.0741	15.3102	19.8241	18.9074	20.7176	16.2222	19.4907	14.0278	12.4028	23.412	20.5972	17.9769	18.1944		0	30.8287	18.3194	15.7222	23.088	14.7639	17.6389	20.4815	25.5926	34.1019	22.0833	14.8148	15.5741	24.8657	18.8796
		3.19281	3.13174					0.0909165	14.8148	10.3519	19.6343	15.6481	21.0648	16.5926	13.75	15.8102	20.0556	22.1019	25.3519	19.0509	25.5602	13.0694	19.4954	21.5139	20.338	18.8056	19.6343	14.8241	13.1806	21.3657	19.8796	17.8102	19.9815		0.0909165	31.6019	18.5602	14.7593	21.0556	14.375	18.0833	17.5324	25.8333	32.5926	20.6019	14.1019	16.8472	25.8796	19.0972
								0.181833	15.0741	11.2731	21.2176	15.1574	21.1065	18.5046	13.3935	16.5231	22.1157	21.7315	23.7546	18.4074	26.3472	12.412	18.0139	25.3426	22.0556	19.1296	21	14.3148	15.0741	19.9074	17.9583	18.1204	20.2546		0.181833	34.338	19.2315	15.0972	17.7222	13.6806	17.9028	13.9213	25.0602	30.875	20.6204	13.1759	16.9352	25.9491	20.9352
								0.27275	18.0602	12.412	25.6898	15.9583	21.2361	19.7778	13.6806	18.1574	23.6111	21.2176	22	18.8009	28.5463	14.3056	20.3333	30.3287	27.3148	20.0463	21	15.9954	15.9769	21.0787	19.8657	20.5139	20.537		0.27275	31.5278	20.1481	14.8843	14.5324	13.4444	17.2639	13.0417	24.7917	30.4074	19.6296	13.1157	16.1343	28.7454	22.3148
								0.363666	19.6435	14.9769	28.213	15.4167	21.6065	21.9352	17.588	19.088	28.7222	23.3657	23.2176	18.9491	28.1204	15.4074	24.4213	37.5556	32.9815	21.2546	23.4537	20.5324	18.1944	23.2315	24.6667	22.25	20.1852		0.363666	35.3102	19.1944	15.0046	13.9074	12.1481	16.8241	14.5463	24.713	32.0972	19.6713	13.7269	16.7454	31.5231	23.2731
								0.454517	21.7824	21.2407	27.8287	15.5926	23.1944	23.9907	26.0972	18.287	38.713	24.9722	25.7361	22.5324	26.8194	22.5185	31.4167	48.1065	40.7963	22.9861	29.1991	25.3472	26.162	25.7361	33.4537	24.1574	23.5231		0.454517	28.5694	16.0046	16.9028	13.6111	13.8935	17.2731	16.6019	26.0139	34.588	20.8565	14.0417	19.7176	31.8981	23.5324
								0.545434	26.8148	28.162	28.7685	20.1898	22.1991	26.1574	35.0741	17.3981	54.9444	28.713	29.5093	26.1157	26.2639	32.6204	43.1204	54.2269	50.0741	26.4352	36.287	31.2407	36.1343	33.7315	43.662	26.6713	27.7454		0.545434	26.7917	15.4954	14.4815	14.0509	16.213	19.3565	18.1806	27.625	39.6343	22.7361	15.5833	25.6898	31.6528	23.8009
								0.63635	28.3889	32.9398	33.0046	28.5139	22.8704	29.7639	46.7917	16.9722	71.3981	35.3935	33.3194	32.2222	25.838	43.3241	55.037	59.3194	59.0324	33.75	45.5787	40	45.9537	44.9306	56.4815	34.5093	32		0.63635	25.3056	14.4907	12.3333	15.6852	17.162	19.9352	21.912	33.1204	43.1204	27.2269	17.088	31.9954	31.7731	24.7222
								0.727267	34.1852	31.6806	41.3472	41.0926	25.25	34.7639	55.4444	17.9306	81.0648	43.4444	40.1389	40.6389	30.0694	50.1944	61.7685	60.1667	63.8889	39.5509	55.1898	47.9306	52.4583	56.9491	65.8056	41.7593	40.2454		0.727267	24.9444	17.2593	14.3796	17.6852	19.2407	21.9537	27.9907	40.9491	47.713	33.4352	20.1435	35.1389	35.5833	28.0926
								0.818183	35.6759	29.9907	52.1574	52.9583	31.7361	36.3611	63.2731	22.0741	83.6296	51.2546	51.2639	47.4954	38.0648	51.625	65.8241	53	62.5046	47.4028	60.6806	51.1898	58.2222	64.1852	68.0139	48.7176	46.0648		0.818183	24.2176	18.3194	18.7731	20.25	21.2824	23.8472	35.3657	48.4954	47.1065	40.8611	23.1852	35.4398	43.213	32.6528
								0.9091	33.037	26.7454	59.4954	60.4861	41.838	34.3611	60.2407	30.8148	82.7269	51.963	59.625	49.875	46.8704	43.9907	60.1991	43.1574	55.463	54.2824	61.9398	45.625	55.6204	66.0463	61.1343	52.0694	47.162		0.9091	24.4074	19.2639	22.7685	19.9676	26.9676	26.8194	40.8935	50.8287	47.4954	48.338	25.9398	33.6806	48.5139	36.7176
								1.00002	31.8333	21.5509	57.5139	59.0648	44.5648	30.8102	49.4491	42.375	77.1111	49.3519	60.0185	47.2593	54.7546	34.3333	47.5648	31.713	45.8565	56.5463	58.5	36.6296	51.0787	60.463	49.8194	50.6204	40.3102		1.00002	23.6759	21.9259	28.2037	20.537	35.2315	32.2917	42.8426	50.9213	48.6296	50.1713	28.5926	31.0417	49.3102	36.7963
								1.09093	32.5046	17.2083	49.6204	46.7176	40.0093	27.0417	35.2176	47.338	61.3472	44.5324	55.3426	42.9954	58.6157	23.0509	35.4028	22.9028	34.5833	52.8519	49.9259	29.5694	43.0833	54.3102	39.7361	44.25	30.3009		1.09093	25.0093	24.4491	37.4954	21.9398	38.7269	35.1111	44.0602	48.1759	47.4074	49.9722	28.5463	26.6944	45.5046	33.6343
								1.18185	31.5185	13.375	40.463	32.4213	34.5278	23.4583	24.5787	45.7639	43.6528	38.7407	46.6806	36.4583	58.1667	15.8981	26.375	19.1435	26.1157	42.5694	37.7083	24.8935	36.8333	41.3565	30.2963	37.9444	24.0602		1.18185	28.8287	25.7176	37.8657	26.4352	38.6667	35.3704	42.8472	43.1111	45.3009	43.8611	25.8333	21.7778	39.6435	28.8843
								1.2727	27.9954	10.8241	33.1435	21.4583	27.7685	20.6111	17.3981	39.3704	30.4907	33.6806	38.8565	30.0139	51.6852	13.1852	21.3981	17.3426	21.3565	33.537	27.9583	21.2315	29.9537	31.5509	24.037	30.9861	21.4769		1.2727	29.5648	24.6019	37.9352	28.1204	35.7222	31.4398	39.1389	34.6204	42.625	38.162	21.3148	18.1204	34.0509	22.4352
								1.36362	26.5185	9.8102	29.3009	17.4213	22.8704	18.2731	15.4815	31.5833	23.4167	28.5046	34.0602	26.5509	40.2639	11.0833	16.375	16.4537	19.5926	27.5556	21.6296	19.1806	24.0741	24.5648	21.7685	24.75	21.5787		1.36362	30.6204	21.6343	35.7454	28.4167	29.9907	28.3287	33.7639	30.2824	40.6667	30.4213	19.0463	16.1065	28.75	18.3519
								1.45453	20.3333	10.7269	24.8287	15.9491	18.1806	16.463	15.2176	26.8102	19.5648	23.9676	31.963	25.3981	31.9259	9.4676	15.0648	15.9907	20.1944	23.6019	18.875	18.1065	20.3981	21.4259	20.3009	21.5324	19.7778		1.45453	30.9306	21.3241	31.6713	28.1759	25.3519	25.8565	26.6157	26.4306	39.3333	23.7315	16.1157	13.6667	26.1759	16.7824
								1.54545	18.338	10.8472	21.6435	15.2315	16.4074	13.7315	16.5093	24.0509	19.0833	22.0231	30.3241	24.0417	28.8981	10.6667	16.2407	16.4028	21.2731	21.0787	17.3241	17.5648	20.1991	20.2593	20.4259	20.3843	17.963		1.54545	34.1991	21.7639	24.6991	27.5602	20.0509	23.8241	21.4306	26.7685	38.0093	18.4028	14.213	11.7685	23.7361	15.8148
								1.63637	16.4537	10.912	18.8426	16.5926	16.1528	13.0602	18.4398	22.3611	20.7176	20.2639	27.2315	26.1852	29.3657	12.6759	18.6713	17.3056	22.6111	21.2917	16.8333	16.1481	19.9907	20.0139	20.0648	20.9398	19.088		1.63637	35.9398	20.8611	19.8611	25.6065	17.3241	21.4444	17.2593	28.4583	36.4769	18.1898	13.2454	11.1944	23.6713	16.4722
								1.72728	15.9954	11.3287	17.7222	17.9352	16.9444	13.963	19.8102	22.2176	20.8704	19.412	25.1574	28.5787	30.0694	13.338	17.9583	16.3519	22.0741	22.8472	15.5972	15.1343	18.1528	19.0972	20.5694	19.7639	20.9444		1.72728	35.7824	19.3056	17.4259	24.8009	15.8981	18.5694	17.0972	29.6296	35.3333	18.3194	14.4954	11.6852	28.5139	17.2222
								1.8182	15.8889	12.1204	18.5972	21.0463	17.6528	13.1389	19.0278	19.0093	22.0417	19.8889	22.662	28.9907	30.2731	13.1574	17.588	15.4722	22.7731	23.9491	16.6528	12.9815	17.1574	17.4167	20.3148	19.6435	22.9306		1.8182	35.1528	15.5185	15.963	23.963	15.1806	16.5231	18.4861	27.6481	35.7917	18.6019	14.75	12.8056	30.8472	18.338
								1.90912	16.2824	11.0231	18.9491	18.5648	18.588	13.2176	17.3981	17.0833	22.1759	19.0833	20.7269	29.1713	28.5185	12.8333	16.838	14.4769	20.4352	24.4213	17.1759	13.3704	16.7917	15.6435	19.912	19.875	22.6759		1.90912	34.1944	15.9167	15.1991	24.1343	15.8287	15.7546	18.2269	26.7083	36.2407	18.9769	15.2546	13.6065	29.912	19.0093
								2.00003	15.5278	11.7361	20.4907	15.838	18.6389	13.8611	13.3056	16.4583	21.7083	19.6204	19.9907	28.7639	27.5509	12.5833	15.3102	13.6574	18.6481	23.3056	19.3056	14.7731	18.6435	15.8148	17.7315	20.9306	23.088		2.00003	32.6065	16.4769	14.0278	24.8704	15.713	15.0556	17.9398	25.8056	35.8935	19.0556	14.1852	14.8843	28.4583	19.412
								2.09088	16.4444	11.9491	22.2454	14.2037	18.5324	15.1111	11.8796	16.8565	21.2361	18.4398	17.9907	26.1065	27.5	14.0972	14.75	15.0417	17.6991	21.5231	23.3287	14.8611	20.8333	16.7639	17.3981	21.3287	21.4583		2.09088	29.7731	17.9491	12.4722	26.3519	15.1435	13.25	17.8611	25.4583	35.7083	19.0463	15.0833	17.9167	26.0231	19.3704
								2.1818	17.4352	12.2454	22.6852	14.7361	17.5324	16.7407	13.2037	17.1898	22.7176	18.8009	17.8657	24.5787	28.8148	17.3102	18.338	18.6528	22.3333	20.2037	26.6898	16.9306	23.7037	17.6759	20.4954	23.6435	22.6065		2.1818	34.7731	19.8194	11.7269	27.9074	15.088	14.162	17.588	26.9444	36.3102	20.5417	17.6528	20.4769	25.4815	18.3843
								2.27272	18.3889	14.0972	24.3333	16.9306	16.0231	21.3148	17.2315	16.5231	25.1759	19.6435	20.4676	24.3935	25.6944	20.5787	24.6667	25.0463	27.537	22.7083	31.4398	20.3287	27.6528	22.7778	25.375	26.9028	22.5694		2.27272	34.713	19.5509	11.5787	28.4306	16.4583	14.9907	18.6898	29.2963	38.8148	23.9954	20.463	21.5926	24.8519	18.6019
								2.36363	20.5	16.6065	26.8472	21.4352	17.6713	25.4352	24.9259	17.8194	31.6019	21.625	21.9213	26.8611	25.9028	26.0833	36.6944	34.1528	36.5463	25.8009	38.5046	28.088	33.2546	28.5556	33.1019	36.9074	23.8981		2.36363	32.4306	19.5	12.9861	27.6944	19.1389	16	23.6019	33.7176	39.8657	28.8472	22.7593	24.3796	27.8889	21.3657
								2.45455	24.2778	22.6944	32.75	28.0602	19.6806	30.1111	37.1019	19.0648	45.7685	27.1296	27.1204	31.0556	26.1759	36.338	50.1528	43.7176	46.3287	31.4074	46.9907	37.3426	43.4769	39.3657	44.6667	46.4213	30.2778		2.45455	23.9676	18.1296	13.625	27.7222	21.4861	18.5602	30.25	36.5	40.9398	34.8519	26.7639	29.287	30.7963	26.6759
								2.54547	28.4444	25.3981	42.2454	38.625	25.0926	32.9861	49.6065	24.0139	65.3194	35.6296	31.7037	37.787	31.4306	49.1991	57.4259	53.0741	57.0833	37.5694	53.1806	48.2454	51.8194	51.6713	55.1111	52.787	39.037		2.54547	20.2222	20.2593	15.8287	29.4444	22.0463	23.3333	34.6065	39.9352	42.2917	40.7824	30.9954	33.8102	34.9352	33.787
								2.63638	30.875	28.25	52.7963	47.5787	31.662	35.9259	61.2685	33.3472	78.4352	46.1111	37.2269	43.8241	38.2778	57.3102	62.1296	62.3194	64.8796	42.7685	58.9583	57.8426	55.9074	62.912	62.2361	58.8056	43.7176		2.63638	17.838	20.6528	17.7176	30	23.5278	29.4722	38.1065	44.9861	42.9815	47.3056	33.9398	37.6065	41.8472	41.5231
								2.7273	33.5509	28.2176	58.1065	50.9444	38.5787	38.1944	64.3148	43.1435	82.6389	50.7407	42.4722	47.5463	47.0741	57.4583	61.0046	62.4074	66.463	46.6759	58.8287	59.3148	53.6019	69.6065	60.2083	59.6111	43.6065		2.7273	22.7083	21.2639	21.6667	31.2407	27.1065	37.25	43.3009	50.537	44.8657	53.6574	35.6944	37.1944	45.7176	43.8704
								2.81822	33.7731	28.8704	60.8704	49.5602	41.8426	37.9306	56.6204	51.7824	81.9352	48.9722	43.0463	51.8194	52.9074	49.9213	52.4028	51.912	64.8796	48.9028	54.3889	54.3657	48.3241	68.662	52.8611	57.7454	37.4074		2.81822	25.1435	19.9444	25.6019	33	30.8796	43.8194	45.8981	52.8333	44.5139	56.5787	36.6019	34.3102	45.2778	43.5833
								2.90907	32.787	27.1111	58.8102	40.9028	39.3981	35.3102	47.4028	49.875	75.9537	45.5139	39.6111	45.787	53.5231	39.787	42.713	39.7824	56.9444	45.9306	45.1435	45.8472	38.9815	59.537	42.6157	53.6019	31.2593		2.90907	27.9491	24.5694	30.6065	35.7037	35.5741	47.7639	47.0787	51.3241	44.0556	54.2639	33.6204	29.2546	39.8981	38.1111
								2.99998	32.25	22.2685	51.7731	28.0093	32.2315	30.0093	38.6759	45.4028	63.0972	38.2639	36.537	36.7778	49.7222	28.1435	33.7269	27.6389	43.0833	39.2731	36.7222	36.5046	30.7731	47.2176	33.5324	46.5046	27.0741		2.99998	30.3565	24.713	33.1574	39.1759	35.7824	44.3148	42.9954	44.7917	41.9352	47.5324	28.5509	25.0324	32.2407	32.2176
								3.0909	26.787	16.6991	41.3426	19.5509	26.8704	22.9167	30.412	36.8287	47.2269	30.5787	29.5324	29.6065	42.3194	18.1435	24.2593	20.0417	32.9444	31.6157	28.9213	27.5417	24.7917	33.6111	25.1852	37.3194	26.4352		3.0909	34.0463	24.6204	31.5185	38.5139	32.6991	39.2361	37.1389	37.0139	38.6713	37.3889	24.4583	22.3843	29.8796	26.4907
								3.18182	23.0463	12.8843	32.2778	15.6991	23.4769	18.0417	22.5417	28.8287	34.8056	25.8935	24.1574	22.963	32.5972	13.5463	17.6157	16.6296	24.912	24.3056	23.9213	20.0093	22.0185	24.838	20.1296	30.7269	24.3241		3.18182	31.2361	21.8704	28.5694	34.4769	28.3935	31.5231	33.0741	30.3287	35.9398	27.4954	21.4352	21.7963	28.3241	21.5556
								3.27273	20.8843	11.5417	28.6065	13.9491	21.8472	16.6157	18.213	24.0278	26.3657	22.1157	20.0602	19.1759	27.6898	12.1944	14.7546	15.6574	22.125	19.7963	21.4074	15.4306	22.1667	20.5741	16.375	28.2731	20.7361		3.27273	28.2778	21.0602	28.6065	29.1898	21.9259	26.412	29.1852	24.9907	35.1296	24.1806	19.0741	22.5602	27.4676	19.6019
								3.36365	17.0185	11.1713	26.4815	14.5648	22.3981	15.9074	16.8796	20.4259	22.1944	19.787	19.1065	17.9491	24.1296	13.1528	14.6898	17.6065	21.4954	18.5	19.1898	13.6389	20.3889	18.5694	16.6481	24.8935	17.2037		3.36365	32.5185	21.588	24.0648	22.8796	18.3565	21.7454	26.6713	22.7917	33.4259	23.5787	17.6574	22.7176	26.9954	19.1481
								3.45457	14.7685	11.1157	24.5	16.0231	22.213	15.1759	19.7361	17.787	20.1806	17.9491	19.4306	18.5833	22.1667	14.25	14.9028	21.2963	21.3565	19.9722	18.0324	12.2454	20.162	16.5231	19.4074	21.9954	14.3657		3.45457	35.1111	16.625	21.338	19.0278	17.162	18.5602	24.3611	20.537	31.3472	24.3981	16.8565	22.6065	28.5046	20.75
								3.54548	13.6759	12.3426	20.1806	17.7593	21.6204	14	22.6944	19.6065	21.6019	17.3843	20.2361	20.4352	22.5972	16.9444	15.0139	21.588	21.1019	20.0556	17.9444	11.6019	19.5463	15.8333	23.5139	20.412	13.5278		3.54548	38.1019	16.8056	18.4306	16.2685	18.3148	15.713	23.4491	21.6343	31.1528	24.6019	17.1667	23.0185	29.3009	21.0324
								3.6364	12.6852	12.1528	18.5556	16.2037	21.6944	13.2731	24.5185	20.5324	22.4815	18.2269	22.2685	21	22.7685	16.5185	14.5602	21.8611	21.4352	20.4028	18.2639	11.6204	17.375	16.5648	23.338	18.8194	15.4306		3.6364	39.7685	14.9167	15.5741	15.9537	15.6759	14.7731	24.6296	21.5417	32.1528	23.4028	15.9861	23.3287	27.5972	22.1667
								3.72725	12.2454	11.8796	18.2731	15.1574	21.1481	13.2639	23.3843	19.7593	23.8981	18.5046	22.037	18.3704	23.5046	14.5694	15.4769	20.6898	18.8796	20.2639	17.3889	12.463	17.1481	17.2917	21.1713	18.3889	19.1528		3.72725	35.3287	15.2454	14.4028	15.588	13.5972	14.537	27.037	21.0972	32.8287	21.25	16.4028	24.5185	25.4398	23.1667
								3.81817	13.4861	12.0046	19.6065	15.3102	20.2454	13.3056	20.0046	18.9306	23.7639	20.6528	22.1019	16.7963	22.9722	12.3704	15.8657	18.2917	19.787	19.3843	17.2593	13.4306	15.088	16.912	18.3472	18.0231	23.2407		3.81817	30.7222	14.5417	13.2685	14.2176	11.6528	15.2176	27.9815	21.6296	34.3194	20.9074	17.8843	26.5	25.2269	23.162
								3.90908	14.2593	12.6389	22.287	15.8472	19.2963	14.3935	16.0694	17.5972	22.8981	23.4583	21.0185	16.1806	22.162	10.8102	17.3287	18.4213	19.0926	17.3472	18.0741	14.2824	14.2963	16.5139	18.8009	17.4676	25.25		3.90908	31.3426	16.2454	12.6852	14.1389	12.1713	17.1157	21.7083	21.6296	37.0185	21.2824	20.1852	28.3704	27.0093	22.4907
								4	15.9352	16.3565	21.7778	16.2824	18.7546	16.7639	14.7037	16.4259	21.9815	27.4167	21.5231	17.5787	23.662	11.3657	20.088	18.6065	20.8657	18.2083	19.787	15.9074	16.1435	18.0046	20.5602	18.1852	23.9722		4	30.5694	16.9398	13.088	14.4259	13.9907	17.6019	18.6111	22.0694	37.2176	22.6944	23.0926	31.1667	30.7963	23.5417
								4.09092	18.963	18.5926	23.2083	19.412	20.7083	19.7917	15.9954	16.0833	23.4954	29.2315	25.0417	19.5833	26.5694	14.7917	26.0463	21.9954	25.7269	21.9213	24.8611	18.2778	19.0926	19.6944	22.6111	22.0185	22.4398		4.09092	33.2269	17.1991	12.9306	15.3056	15.5509	18.1019	18.8981	24.1852	38.1111	24.875	25.4907	35.1898	33.2546	24.1806
								4.18183	24.0972	20.0139	25.9954	24.0694	22.9491	23.1204	20.2454	17.375	28.2685	30.3102	29.8102	24.1806	33.5185	20.3981	36.0926	26.9398	31.3472	27.8472	32.5741	21.3565	26.8889	23.6111	26.9815	28.8889	24.3565		4.18183	27.213	15.9537	12.6713	16.5833	20.6157	19.3056	21.7778	27.3056	40.7685	26.6898	27.2222	37.5509	34.8148	27.3519
								4.27275	26.125	22.6991	29.4907	30.3472	27	26.3981	29.2639	20.0602	37.963	31.7685	33.2917	30.3657	40.5741	28.0972	48.2222	36.2639	42.1898	31.9583	44.6019	28.5417	39.5833	30.2593	34.6806	41.2917	28.6528		4.27275	23.375	17.1528	14.6296	18.8287	26.4722	22.2222	26.5324	31.9676	43.9074	33.9769	28.3287	36.5324	34.338	33.0833
								4.36367	30.4352	27.7917	36.1574	37.537	29.4815	29.2407	43.2593	26.1204	51.9815	40.1898	38.9769	36.9352	45.6991	41.1528	57.3472	49.9306	54.5602	37.412	54.3981	40.0602	53.0417	44.6574	45.9815	51.2546	36.6389		4.36367	23.3657	18.6389	15.5	21.8843	32.9398	27.1574	32.1898	35.0694	45.0093	43.7824	30.2315	35.9769	37	40.7454
								4.45458	30.4213	32.6991	45.6852	48.0509	32.25	30.3981	59.6343	33.9907	68.8519	45.5093	41.8935	42.912	49.9537	56.6204	62.9537	55.6389	69.4491	44.9213	62.3611	51.0463	60.1574	56.1713	56.4954	57.5648	44.8194		4.45458	22.2222	20.537	22.2546	25.2639	39.6898	34.9676	38.412	38.8657	46.2639	52.8009	33.7083	35.9352	43.6667	44.3056
								4.54543	30.7593	34.5741	54.7963	54.25	33.9722	31.7639	64.9259	47.713	79.9028	51.1898	42.5556	47.7685	51.9352	63.7593	62.8935	59.662	77	54.1065	66.4722	56.4676	59.6759	64.5694	59.0231	64.838	46.8333		4.54543	26.9259	22.8333	24.6898	29.8287	43.3704	40.5324	44.1944	40.6852	46.2269	57.2639	36.2963	36.0093	49.8148	43.6759
								4.63635	32.0231	31.8287	59.2546	50.6157	33.2176	31.8657	61.3843	51.713	82.9815	50.6759	40.3472	48.7917	51.3102	59.9259	56.2685	64.0972	73.2037	58.4398	62.7407	52.9028	53.8009	63.7361	53.6343	68.2083	45.1435		4.63635	29.8009	23.7917	32.1528	30.5833	40.3611	38.5602	48.0648	40.3009	43.3935	57.75	32.3657	34.5694	49.7361	38.6759
								4.72727	31.2593	28.412	53.4537	38.7454	31.7037	27.625	49.9259	45.8287	81.6296	45.963	37.8287	43.8611	49.3704	51.7778	43.5648	65.0972	65.4167	56.9815	53.537	42.5509	42.9954	58.3889	44.2917	65.6111	39.5139		4.72727	31.5185	24.375	36.5509	30.5926	35.6157	33.5926	44.9583	33.838	41.7037	49.8843	26.9259	31.0417	44.3194	33.4491
								4.81818	27.7685	24.4213	43.4722	27.3009	27.7546	22.3333	38.7593	37.3472	76.4769	37.9954	31.7269	34.7917	43.9954	38.125	32	55.0741	53.8472	48.6528	43.0602	31.2454	31.4769	47.1157	35.4028	56.8241	31.912		4.81818	35.6667	22.0833	32.2315	27.7917	29.8519	28.9861	42.2593	26.4213	41.9722	41.8704	21.9167	26.5509	36.5231	29.0648
								4.9091	23.8657	21.5648	36.588	20.1898	23.3148	17.3194	28.4028	26.3889	65.5648	31.1898	25.5648	27.0787	36.4676	26.7824	24.7269	40.1574	42.8843	38.713	32.9398	24.0972	24.2083	36.1806	26.8056	42.2407	27.0231		4.9091	35.5093	20.7176	26.7361	25.5139	22.713	24.7778	36.7778	22.4074	42.7361	35.0556	18.4028	23.8102	29.8611	26.4676
								5.00002	22.8843	18.0139	30.5694	17.4676	19.4815	14.8657	19.9259	19.4537	50.2963	25.2361	20.2593	21.5972	28.8565	19.6574	19.588	29.0417	33.3056	30.1713	27.1713	21.0556	19.9537	27.5463	22.0093	29.9491	23.7407		5.00002	35.7593	18.3241	22.0046	22.6065	17.4444	22.1898	30.3056	20.162	43.6944	27.9491	16.8657	23.4398	26.4861	25.3472
								5.09093	21.0509	14.875	23.8657	17.1065	15.8333	13.5	16.2778	15.9722	38.1204	21.6667	17.5417	18.3796	23.8287	15.0787	16.7685	21.5972	29.0787	23.7778	22.2963	18.5694	18.25	20.4954	17.7222	21.1991	18.838		5.09093	28.7454	16.5093	17.8102	19.1806	15.1759	21.25	27.3796	18.7222	43.1204	25.5185	16.5185	23.6065	25.0741	23.7731
								5.18185	21.8102	15.0278	21.9028	16.9167	14.338	14.2546	14.8056	15.2824	28.9074	21.5231	19.4583	16.6389	20.4259	13	15.5926	16.7963	27.3241	17.8241	20.963	15.8009	15.1065	17.1991	15.4398	19.6991	16.0139		5.18185	23.0185	16.5648	16.1019	20.463	13.912	20.25	28.037	19.9722	40.8796	23.7361	16.1019	23.5046	23.5509	22.0694
								5.27277	17.9815	13.4815	20.5463	16.9537	14.8843	13.3333	14.8704	14.5972	22.5741	21.8935	21.4074	15.8981	20.0602	12.7407	16.4769	16.1667	25.2731	15.5	20.2963	15.3889	13.3148	15.7176	14.6574	18.6019	15.1759		5.27277	24.5185	15.4074	16.7176	19.1157	13.4352	19.4028	28.4769	22.463	37.2407	24.7593	15.5741	23.3056	25.0556	22.4213
								5.36362	17.8565	13.4491	19.4861	16.0463	14.2917	12.5556	16.1065	15.5139	20.6713	20.7315	22.8704	14.8935	21.3333	14.662	19.2778	18.0093	24.2546	16.9491	19.5046	15.0509	13.4491	16.375	16.2917	18.1574	15.7407		5.36362	30.5046	14.9769	15.338	17.8935	13.3102	19.9028	27.1574	24.162	31.5926	26.0972	16.9537	22.8843	25.3657	24.2083
								5.45453	14.5324	13.1157	17.9861	15.8657	16.5417	11.713	17.5231	17.3935	21.2546	21.2037	24.4815	14.9352	20.0417	16.2315	19.8102	19.9306	25.0972	20.4583	19.8611	15.7037	13.8843	19.0093	17.2315	17.338	15.1667		5.45453	34.6157	17.287	15.0278	16.0278	13.1111	18.9074	26.75	26.8194	30.9769	27.3333	17.2731	23.088	25.1528	24.1759
								5.54545	15.0509	13.2639	16.5972	13.3611	15.5694	11.9398	17.9907	16.1389	21.4398	20.5093	23.1898	15.6944	19.1481	16.6944	19.0509	19.3194	25.463	22.9398	21.0833	15.5509	15.3426	20.1759	17.5509	18.537	16.1898		5.54545	40.9676	18.6759	14.8843	15.912	13.4491	19.3426	26.5556	28.8056	31.6944	28.5926	16.3148	22.7083	25.1435	23.0139
								5.63637	14.8935	13.7731	18.3287	13.8148	15.0231	12.1713	16.4213	15.7222	22.9907	19.3148	22.4259	16.4074	20.8565	16.6065	17.8333	17.1065	26.1806	21.9491	23.3472	14.6481	15.1991	21.2685	17.9954	19.9954	19.8657		5.63637	39.0787	19.7824	15.8333	14.7315	14.1343	19.1389	26.4028	27.8981	33.5741	29.0648	17.338	23.1111	25.8843	23.0185
								5.72728	16.0278	13.3843	21.1759	14.4722	15.7222	13.125	14.3889	16.1806	22.4213	18.7917	22.3241	16.2407	23.5185	17.3889	17.6111	14.8241	23.7731	20.7176	25.3657	13.8241	15.4954	20.8935	18.3565	20.912	24.7963		5.72728	38.4074	19.4769	17.2083	15.4722	14.1944	17.9167	28.2222	25.6713	35.8148	29.4167	18.0093	23.8241	26.9444	24.9491
								5.8182	18.2546	12.5093	20.4676	15.588	17.7269	14.9259	13.1574	17.0833	21.5972	19.0972	22.8843	17.0185	25.1019	15.3472	18.375	14.0463	22.7639	19.9352	25.5509	13.1944	18.1296	20.75	21.1481	22.2407	26.9306		5.8182	39.1898	21.8194	17.0509	19.9352	13.875	17.9398	26.3796	26.9306	35.3935	28.6065	19.7037	24.2083	29.213	30.4028
								5.90912	20.287	13.4769	18.2176	16.5926	18.4537	15.9861	15.6528	18.2639	21.1574	21.3519	27.8148	20.2454	27.6111	15.375	22.0972	13.375	23.5648	21.1528	27.9074	15.6852	21.6157	21.2269	24.338	25.9537	28.1667		5.90912	33.1713	22.7778	14.6944	24.3241	17.0185	19.3611	28.5231	29.5	35.25	30.625	23.2361	25.912	30.5648	36.8519
								6.00003	23.3333	13.3565	21.1574	21.6574	21.8056	19.1481	19.2639	21.7685	23.037	25.7083	31.0741	25.2778	31.3657	15.8148	30.2222	14.588	27.7176	22.5926	33.1852	17.838	27.9954	21.9074	29.5417	30.8935	30.5926		6.00003	29.2407	26.3935	15.1806	28.9398	25.1991	21.0648	31.3889	34.1991	37.75	35.2685	27.5926	28.3102	31.9537	42.3935
								6.09095	27.25	13.6852	26.125	33.0694	28.8935	24.8657	26.3611	27.1852	30.412	31.8472	34.463	29.8565	35.8935	18.5046	39.1667	18.4583	33.412	27.2407	41.4398	22.4352	37.2593	24.3148	36.2593	36.4722	34.3426		6.09095	28.25	26.463	17.3056	33.2963	32.8704	24.6389	33.6667	40.4444	42.0278	42.0556	31.8843	30.588	36.5833	46.0046
								6.1818	31.5417	18.4676	31.8843	44.2778	37.7037	28.287	39.7963	36.088	40.7546	40.2639	41.9537	35.1065	39.5139	26.625	48.287	26.0324	41.0278	34.1574	53.1991	29.4815	48.412	31.3935	46.4028	43.8009	40.6574		6.1818	26.6111	25.7037	18.3981	38.75	36.6944	29.4074	37.3472	44.8519	46.0417	48.7454	34.4074	32.3657	42.8287	46.5602
								6.27272	32.1343	26.3611	41.0648	50.7269	42.9537	29.0463	56.2407	48.75	53.0741	47.3333	46.5787	44.7269	46.1667	41.6991	57.3981	38.1065	48.3333	42.1481	58.3287	36.6806	55.3241	40.7269	57.7315	48.9213	46.6019		6.27272	24.3472	26.1019	23.7731	40.0278	38.5046	33.2685	42.9722	46.8704	49.5972	55.2731	32.7222	33.5	48.1435	45.9907
								6.36363	30.4213	36.1852	51.4074	50.0787	43.912	27.2963	66.2037	55.9907	67.1528	51.5093	47.6111	54.7037	46.4028	57.0046	60.3287	49.9444	57.1343	48.6389	61.3009	43.7824	57.1944	47.3102	64.7546	51.7222	51.787		6.36363	23.4583	26.3565	27.5417	32.7963	43.8565	34.7639	46.6713	46.5278	49.4074	56.9907	26.5417	33.4028	52.4907	44.4491
								6.45455	28.7963	41.9259	59	41.912	39.75	27.6481	63.3565	54.213	75.6157	48.8287	43.9583	58.912	39.662	63.6157	59.8056	57.8519	63.2685	55.8519	58.8287	43.875	52.9769	53.4259	62.2639	54.9028	53.4537		6.45455	27.3287	28.3981	31.1667	26.3148	44.0741	31.6296	47.5972	44.1389	46.3102	57.6667	21.0139	32.2037	48.9537	41.1667
								6.54547	28.412	38.7037	61.9213	31.412	28.4537	25.713	51.7685	45.375	77.9954	45.1343	38.1296	56.2963	32.5926	62.162	51.3565	64.9722	61.713	55.6944	51.1944	39.7176	44.6852	56.0926	53.8843	50.3194	46.2731		6.54547	32.1898	26.588	33.8194	21.4722	41.3426	27.1806	45.7361	40.4167	43.7361	53.4907	18.7639	29.625	42.4028	37.9907
								6.63638	25.7454	31.1667	53.5648	23.2593	22.0185	23.4074	33.7269	35.2315	76.0463	38.8657	31.0833	45.5231	27.7083	54.5417	39.4444	67.4861	57.162	50.8657	41.7963	33.6019	35.6065	51.8333	45.713	43.6574	39.4398		6.63638	33.1435	23.713	30.6991	18.8611	33.5602	23.6528	39.875	35.3333	43.1898	45.875	17.6759	26.75	37.0231	32.7269
								6.7273	23.8009	24	40.0463	17.6806	17.3241	19.0741	22.0833	26.5833	67.2546	35.4028	26.3472	34.463	24.4398	42.6667	28.625	62.2731	47.3241	39.1898	34.0139	26.2454	27.8241	44.1111	33.7315	38.0231	34.8472		6.7273	32.7685	20.4907	28.8472	20.4444	25.787	19.5324	32.3565	30.4676	41.9583	38.1667	16.6759	24.2639	32.5231	28.2037
								6.81822	21.0741	18.9537	31.7454	15.2593	17.2546	16.4583	16.2731	21.7593	53.8333	31.287	20.1204	26.8935	22.6204	30.662	24.4352	47.9722	39.1204	28.2824	28.7269	20.8102	22.1389	36.5278	24.4259	31.4167	31.7685		6.81822	33.3426	18.6944	24.662	19.1019	18.9259	17.4028	25.6667	26.6574	42.0694	35.4306	17	22.3935	29.5556	25.662
								6.90913	17.7083	15.4028	25.838	14.3333	17.0648	14.6806	13.7685	18.1481	40.338	26.6944	18.3796	23.6574	22.3796	22.4583	19.7546	35.1111	31.537	21.2037	24.3056	16.2593	18.8472	28.2824	19.5926	27.4398	30.7361		6.90913	32.1991	18.7824	19.3009	18.9213	16.5833	17.5602	22.7454	24.9028	40.0509	32.4213	16.2315	19.9213	25.9167	24.9213
								6.99998	18.537	12.5324	23.2361	13.5972	16.7778	13.3611	12.0602	16.3981	29.4398	24.1806	17.4954	20.6204	22.0509	16.5833	17.3843	26.5926	25.162	17.1296	23.5139	14.2593	18.2546	23.287	17.1528	24.625	27.7824		6.99998	32.1111	18.6111	15.162	18.6204	16.3333	17.8472	24.4676	25.713	35.3426	34.662	15.5787	17.7778	22.3333	22.9028
								7.0909	16.213	10.8194	21.7361	14.9306	17.1343	12.6944	11.75	16.0787	23.8102	21.6806	16.3981	21.5417	20.0324	13.6574	15.2778	22.1528	23.4583	15.5509	23.713	14.3241	18.7546	19.3148	16.8889	25.2037	24.3426		7.0909	26.6481	16.8519	14.2037	18.4398	15.7454	17.4167	23.338	26.713	34.338	34.0417	14.5787	18.1991	20.6343	20.3009
								7.18182	13.8102	9.9954	19.0833	15.3241	17.463	12.9676	13.6713	16.2778	21.463	20.4028	16.4954	23.7083	18.4398	13.0648	16.4722	20.0139	23.1759	16.213	23.0833	14.5648	18.787	17.7917	17.0093	25.125	22.2315		7.18182	26.2083	17.8426	14.287	18.2361	15.5833	16.5278	20.9074	25.7037	34.2639	32.2222	14.4167	19.1898	21.713	20.1991
								7.27273	14.7176	10.3519	18.3657	15.2176	16.9074	13.9398	15.7731	17.0509	20.7778	20.2083	16.8843	23.3102	18.6944	13.8287	18.2454	18.75	21.9676	17.588	22.912	13.0278	17.7037	18.1898	16.6296	22.0694	18.537		7.27273	28.8472	19.8426	14.125	16.8796	16.0185	16.3194	20.2917	24.3194	33.5509	29.4676	14.9306	19.1991	22.7315	20.5185
								7.36365	14.1296	9.8287	18.7176	14.5694	17.625	14.2222	17.0741	16.2361	21.1944	18.8796	16.9861	22.1389	18.8704	14.0185	19.2593	18.8148	20.8194	19.3796	23.4537	12.7917	16.6111	19.8009	16.6528	19.7778	15.1111		7.36365	35.5417	22.6296	13.875	16.5463	14.1759	16.5509	21.2315	22.1389	32.1528	28.3935	17.1343	19.8102	25.3889	21.9306
								7.45457	14.9491	11.5	19.2407	15.2963	17.9352	15.8148	15.0139	15.6898	21.0417	17.9583	17.0417	22.0185	18.3287	14.0648	19.4491	18.6944	20.0556	19.4722	23.4861	14.2222	17.1713	20.1759	14.3241	20.6019	13.5231		7.45457	36.4537	24.2593	13.213	17.7315	12.8704	17.9028	21.7639	19.5324	34.7407	29.2778	18.6528	20.8472	27.3796	23.3889
								7.54548	18.2269	14.2731	20.5278	14.0231	19.1481	18.0231	13.2454	15.5139	21.5093	18.2454	18.1991	19.5278	18.2685	14.5278	17.8148	16.8102	20.7824	17.9537	21.3657	14.4074	17.5509	20.2361	12.7963	21.9491	14.6759		7.54548	36.6806	25.5278	14.1204	20.4028	13.1944	17.6667	20.5787	19.1065	36.9583	31.6944	20.0926	22.7917	28.8194	27.4444
								7.6364	17.1898	15.375	21.5139	14.0046	21.0602	17.2315	13.338	16.0741	21.412	17.588	19.1019	19.0278	21.537	16.5509	17.4769	15.5417	20.1343	16.9815	21.4352	15.713	18.4306	19.4074	13.088	24.0093	19.588		7.6364	38.4167	22.287	14.4398	25.912	15.9074	21.162	21.5972	23.2917	39.3565	31.5602	23.162	24.713	28.2269	35.4907
								7.72732	16.5417	14.787	24.8056	17.3148	24.8843	17.537	14.5648	18.7546	22.2361	17.8148	23.4028	19.2083	30.6157	18.9676	20.2824	15.1204	20.8843	17.6667	23.3102	17.1065	21.4444	18.8519	14.7083	28.4444	23.5		7.72732	40.4722	22.8472	16.0046	31.1667	19.4259	24.0926	22.9907	28.1528	39.75	33.8796	27.1019	26.9259	30.5694	44.9769
								7.81817	21.6389	15.8333	27.2454	24	30.7176	20.3796	17.4491	23.1944	22.2731	20.4028	26.3241	21.2361	38.9676	21.2315	25.9954	14.8148	23.5926	18.8843	26.0602	18.9907	25.9583	20.4491	19.4722	32.7315	27.0139		7.81817	37.5324	25.9583	17.6991	30.5787	24.7639	26.7546	28.4954	31.0509	42.8704	36.6806	32.8333	30.088	33.7731	52.1759
								7.90908	27.3981	16.375	28.5417	34.0139	36.6296	25.2824	23.8657	30.6111	24.7731	27.1944	28.6852	26.2083	45.7731	22.9167	34.5231	15.0185	29.3657	23.8194	30.9722	20.1667	36.5139	25.1852	27.1991	38.8981	34.5556		7.90908	31.4583	25.463	20.7454	27.9167	31.412	33.5694	36.3565	32.9444	45.2639	41.4444	37.2176	33.3796	37.9537	54.9074
								8	31.1157	18.0833	35.4398	43.3981	41.5602	30.8657	31.412	40.6343	28.9167	39.1157	32.8148	33.8935	50.3519	24.0139	45.2176	16.037	33.5741	31.1528	40.0972	26.0139	52.3657	30.7639	36	44.3148	43.2546		8	23.4861	26.2407	24.5046	26.0417	37.3148	37.1528	43.7083	37.7361	50.3472	44.5833	36.713	35.463	42.5463	53.9444
								8.09092	31.8981	22.6343	46.1389	46.9398	43.6991	31.5046	44.6991	47.4398	39.1806	48.6806	37.8241	46.8981	50.0324	31.662	54.963	18.8796	37.7176	42.0833	45.9769	34.0509	64.2361	37.3194	46.3194	48.963	49.9167		8.09092	25.3796	25.088	26.9352	25.0787	40.3611	39.5463	52.5185	43.3148	51.8981	48.8704	30.662	35.6898	48.0231	49.4815
								8.18183	29.3657	29.8657	57.2546	41.6296	41.7315	32.3241	56.5972	46.9676	53.5185	52.6667	42.463	57.0231	45.1667	42.7824	60.7315	29.2361	42.5324	51.4259	46.3148	43.3148	68.2407	42.1019	54.25	51.088	52.4861		8.18183	22.6759	22.0324	28.8657	23.2593	42.5463	34.1296	56.787	46.3519	46.5833	50.4907	24.3148	34.0926	53.3472	43.6157
								8.27275	28.7222	37.1296	61.6389	31.6435	35.0833	33.1991	57.7917	39.2778	69.4213	50.3935	43.6435	64.4815	37.5741	56.5324	61.8981	41.7176	48.7917	55.9491	44.8241	50.8519	62.8148	44.4815	57.3287	51.537	54.787		8.27275	19.4028	20.9167	31.6667	21.8935	41.8102	27.5139	55.2315	43.6157	38.5185	49.4444	18.662	31.6481	57.1111	36.5463
								8.36367	30.375	40.6898	62.412	23.5926	27.6713	32.7269	52.787	28.9861	78	44.4676	39.2917	60.8981	31.463	64.6111	56.8519	50.6944	55.4167	55.1019	38.2546	49.9537	48.3611	44.6667	55	53.9028	52.9028		8.36367	19.3611	19.7917	33.787	20.8565	37.7361	21.3287	49.1157	35.7546	32.0278	48.4815	14.0602	29.1852	53.9213	31.4954
								8.45458	28.8426	40.0833	56.4306	18.875	22.7176	29.7639	44.1111	21.1157	80.037	35.2454	31.7176	51.8935	25.4352	67.3287	44.5787	58.0556	56.8889	50	30.3194	44.2546	29.75	40.7407	45.4028	51.7593	47.0231		8.45458	22.4769	17.5463	30.7917	22.463	29.4676	18.8056	43.088	28.6898	27.5046	46.6806	13.7685	27.4583	49.25	27.9722
								8.5455	24.838	35.7778	43.0463	17.0741	20.125	26.5139	33.6528	17.3287	77.1111	27.875	27.9259	40.662	21.7778	64.5417	34.8843	61.7176	54.2315	41.9167	26.2685	36.7407	19.75	34.5417	33.1806	42.6898	41.3565		8.5455	26.6806	15.4167	27.1157	24.2083	21.9213	16.4167	37.8565	24.0972	25.3333	43.6528	14.3657	25.4491	44.9028	25.0648
								8.63635	21.8611	30.1991	32.9398	16.9907	20.3565	21.9074	25.9722	15.1343	67.3843	22.0926	25.3935	31.0093	18.6713	54.1944	29.5694	58.1296	45.5185	33.0694	26.0556	29.4491	15.0602	28.8611	24.6806	33.5139	36.3981		8.63635	30.5556	14.7454	23.1389	24.5046	18.3426	14.713	29.3056	20.5926	25.8611	40	15.2037	25.4583	41.0417	22.1296
								8.72727	21.213	24.5093	27.1852	17.4583	19.4398	18.2824	18.4259	13.9583	54.4537	18.4815	21.9074	24.537	17.8704	36.4213	24.4306	46.0324	35.5602	26.875	27.7731	25.0833	12.2083	24.5093	18.5602	26.8241	29.7176		8.72727	25.912	14.9167	18.0046	21.8241	16.3472	14.375	24.0093	20.0324	29.4676	39.5278	17.3704	26.3241	37.4722	20.2824
								8.81818	19.4583	21.2593	23.6019	19.0093	18.5648	16.2176	14.4028	16.088	42.1435	17.7269	19.5741	21.0972	17.0556	25.5694	21.2917	32.9028	29.9074	21.787	24.8519	19.9537	11.6481	20.9769	15.463	22.2917	23.6019		8.81818	28.1481	14.7963	15.1343	19.4815	17.4537	13.6944	22.1111	18.9028	30.3843	37.6806	18.6574	25.6296	31.8657	19.5324
								8.9091	16.8472	19.3519	22.1528	19.8241	19.2639	14.9907	13.8981	16.8102	31.6389	17.1389	17.7037	21.0046	16.0324	19.375	20.875	24.0046	26.8796	19.0139	23.6435	16.5694	11.8102	19.5093	14.9352	19.2963	19.5787		8.9091	24.8796	16.2315	12.0556	19.1065	18.7083	13.5417	20.9954	18.0648	30.3657	35.6296	18.6574	23.7176	28.6389	19.1806
								9.00002	17.2407	20.5787	21.1157	18.6574	21.0093	14.588	14.5556	16.213	25.2917	17.8148	17.588	20.3009	14.6898	15.7037	21.037	17.3241	26.2269	18.9491	22.5926	14.2685	13.8056	18.1574	16.4815	19.1759	17.1481		9.00002	22.4352	16.8519	14.5278	21.9676	18.0648	13.0046	19.6111	18.4861	29.5139	34.8194	16.8843	22.5602	26.9167	19.0139
								9.09093	15.8333	17.3796	23.6944	16.2315	20.8611	13.6806	15.9769	16.2685	21.8287	18.2222	17.0694	20.9769	14.625	14.2824	20.6944	13.6806	25.8981	19.3565	22.6806	12.287	15.1435	18.9769	17.6157	19.3796	15.412		9.09093	24.0509	16.412	15.9583	25.1019	16.9398	14.4722	19.5741	18.2731	30.4213	34.6389	16.6806	21.9167	26.3981	18.4167
								9.18185	17.4491	17.2361	27.0602	15.6204	22.287	14.2593	18.6111	16.1481	20.6898	18.0741	17.8194	20.1157	15.2083	14.8287	21.412	12.8935	24.1065	19.5417	22.1343	12.4954	16.6389	18.7593	18.5046	19.9583	14.2176		9.18185	30.1296	16.088	15.338	31.1759	18.2593	13.7546	18.8287	18.4398	33.0694	36.8194	18.2824	21.1019	26.7037	18.2778
[truncated: 63 more columns]
